# Supplementary material for: The perception of air pollution and its health risk: a scoping review of measures and methods
Source: Glob Health Action. 2024 Jun 28;17(1):2370100. doi: 10.1080/16549716.2024.2370100 (PMC11216274; doi:10.1080/16549716.2024.2370100)
Supplement: SupplementalTable1_2.xlsx [file ZGHA_A_2370100_SM7965.xlsx]

## Sheet: Table S1
Num	First author	Publication year	Year of survey	Country	Region	Study area	Study participants	sample size	Sex (% Male)	Age group	Data collection methods	Dimension of perceived health risk from air pollution	Study using scaled questionnaire
1	Creer	1970	-	USA	North America	A community in Utah	Residents	110	0.345	Adult	Interview	awareness, perception in air quality, concern
2	Moffatt	1995	1990, 1991	UK	Europe	Areas near Monkton Coking Works in the South Thneside health district, north-east of England	Residents living near Monkton Coking Works	3015	-	All age	Postal questionnaire	health risk perception
3	Slachtova	1998	1994-1997	Czech Republic	Europe	Ostrava, Czech Republic	children aged 7-11	727	-	7-11 y	In-person interview and focus group discussion	perception of air quality, health risk perception
4	Beaumont	1999	1996	UK	Europe	NA	Middlesex University Almuni	650	-	Adult	Postal questionnaire	attitude, perception in air quality, health risk perception
5	Elliott	1999	1996-1997	Canada	North America	North of Hamilton city, Canada	Residents	402	0.5	>=18 y	Phone interview	health risk perception, intention
6	Wakefield	2001	1998	Canada	North America	Hamilton, Ontario	Respondents of the initial survey(ref100)	21	0.53	>=18 y	Interview	perception of air quality, environmental risk perception, behavior
7	Howel	2002	1997	UK	Europe	3 neighborhoods in Teesside and 2 in Sunderland in North-East England	Residents	2744	0.458	17-80 y	Postal questionnaire	perception in air quality
8	Johnson	2002	1998-1999	USA	North America	Philadelphia, Pennsylvannia	Volunteer residents	1000	0.394	20-81 y	Self-administered questionnaire	risk belief, awareness, attitudes, behavior
9	Luginaah	2002	1992, 1997	Canada	North America	Oakville, Ontario	Residents	818	-	>=18 y	Self-administered questionnaire	perceived health, odour perception
10	Howel	2003	1997, 1998	UK	Europe	Teesside and Sunderland	Residents	2744	0.435	17-80 y	Postal questionnaire	health risk perception
11	Williams	2003	1999	UK	Europe	Wimbldon and Wood Green, UK	Household visits and street inverview	200	0.46	>=18 y	In-person interview	perception in air quality, behavior
12	Brody	2004	2001	USA	North America	Dallas-Fort Worth and Houston-Galveston areas	Residents	378	-	Adult	Phone interview	perception in air quality
13	Stevens	2004	-	UK	Europe	Ealing, London	Parents of children aged 3-11 years, health professionals	863	-	Adult	Self-administered questionnaire or in-person interivew	perception in air quality, health risk perception
14	Day	2006	2001-2003	UK	Europe	North London	Residents	200	-	Adult	In-person interview and postal questionnaire	health risk perception
15	McDermott	2006	2003	USA	North America	Salt Lake City, Utah	Parents who seek care for their child at a pediatric asthma	240	-	Adult	Self-administered questionnaire	health risk perception, knowledge, behavior
16	Walker	2006	1998-2000	Russia	Asia	Vorkuta and Usinsk	starting informal conversation	89	-	Adult	In-person interview	perception of the environment
17	Semenza	2008	2005-2006	USA	North America	Portland, Houston	Residents	1962	0.64	Mean 51y	Phone interview	perception in air quality, behavior (response)
18	Badland	2009	2008	Australia	Oceania	Queensland, Australia	randomly selected from telephone numbers	745	0.561	>=18 y	Phone interview	health risk perception
19	Pluhar	2009	2006	Hungary	Europe	6 cities(capital, small tonw, suburban, block of flats)	9-11 year old children	448	0.446	9-11 y	Draw-and-write	health risk perception, knowledge
20	Valentic	2010	2008	Croatia	Europe	Kostrena and Crikvenica	randomly selected from inhabitant list	303	0.505	17-72 y	Self-administered questionnaire	health risk perception	*
21	Edgley	2011	-	UK	Europe		Participants from snowballing	22	0	Adult	In-person interview	perception in air quality
22	Johnson	2011	2007	USA	North America	Paterson, New Jersey	Random digit dialed tepephone sampled.	441	0.34	Mean 50 (SD 17)	Phone interview	air pollution perception, health risk perception, knowledge, behavior
23	Nikolopoulou	2011	2008	USA	North America	San Diego	walkers at a road construction site and a traffic site on the UC San Diego campus	260	0.633	>=18 y	In-person interview	perception in air quality and health
24	Nowka	2011	2010	USA	North America	Michigan	Patients of a Cardiology outpatient clinic of a University Hospital	464	0.55	Mean 59 y	Self-administered questionnaire	awareness about health risk, knowledge
25	Johnson	2012	2007	USA	North America	Paterson, New Jersey, USA	Residents	441	0.34	Mean 50 y	Phone interview	perception in air quality, behavior
26	Simone	2012	2010-2011	Canada	North America	Hamilton	Random digit dialed tepephone sampled.	1002	0.4	>=18 y	Phone interview	perception of air quality
27	Claeson	2013	-	Sweden	Europe	Va¨rnamo	Residents	722	0.508	18-75 y	Postal questionnaire	health risk perception, perception in air quality
28	Fleury-Bahi	2013	2011	France	Europe	3 cities in 3 regions (Bretagne, Provence-Alpes, Cote d'Azur and Rhone-Alpes)	Residents	1500	0.471	Mean 44.3 y	Phone interview	health risk perception, perception in air quality	*
29	Kondo	2014	2013	USA	North America	Point Breeze and Grays Fery neighborhood, Philadelphia	Residents	47	0.149	>=18 y	Focus group discussion	air pollution perception, health risk perception
30	Muindi	2014	2002	Kenya	Africa	Nirobi, 2 slums,	18-29 years(young) and 30 and over	81	0.519	>=18 y	Focus group discussion	perception of air pollution, attitude
31	Omanga	2014	-	Kenya	Africa	One of the provinces in Kenya	Residents living near the emission source	423	0.56	Adult	Focus group discussion and self-administered questionnaire	health risk perception, awareness
32	Cole-Hunter	2015	2010	Australia	Oceania	Brisbane city	Adults and frequent bicycle commuters	153	0.719	19-64 y	Postal questionnaire	perception and attitude in air quality
33	De Prett	2015	2014	Malaysia	Asia	Kuala Lumpur	Participants at a sports event and those wandering at a shopping mall	305	0.584	>=18 y	Self-administered questionnaire	haze perception, knowledge, health risk perception, attitude
34	King	2015	2001-2003	USA	North America	Chicago	Residents	3105	0.392	>=18 y	In-person interview	perception of air quality	*
35	Laws	2015	2009, 2011	USA	North America	Somerville, Dorchester/South Boston and Chinatown, Boston	Residents at the 3 near-highway areas	697	-	Adult	In-person interview	health risk perception	*
36	Liao	2015	2014	China	Asia	Nanchang, Jiangxi, China	Parents of children aged 2 to 10.	989	0.377	>=18 y	In-person interview	perception in air quality, attitude
37	Zhang	2015	2014	China	Asia	Qingdao in Shandong Province and Jinzhou in Liaoning Province	Residents	648	0.458	Adult	Self-administered questionnaire or in-person interivew	awareness, attitudes,
38	Brown	2016	2014-2015	USA	North America	2 cities(Modesto and Merced) in San Joaquin Valley, California	Residents	744	0.375	Mean 40 y	Self-administered or online questionnaire	perception in air quality, health risk perception
39	Guo	2016	2010-2014	China	Asia	Wuhan/ Chidren's Hospital of Wuhan	Parents whos children's health conditions are disparate.	865	0.425	>=18 y	Self-administered questionnaire	perception of air quality
40	Lan	2016	2014	China	Asia	Nanchang, Jiangxi, China	Junior year students in a University	528	0.472	18-25 y	Questionnaire	perception in air quality, health risk perception, attitude
41	Li	2016	2012	China	Asia	Jinchuan	Residents	759	-	21-78 y	In-person interviews	perception in air quality, knowledge
42	Liu	2016	2014	China	Asia	Shanghai, Nanchang, and Wuhan, China	Residents.	3868	0.516	>=18 y	Questionnaire	health risk perception, attitude
43	Liu	2016	2015* (based on another article)	China	Asia	Nanchang, Jiangxi, China	Government employee	608	0.6891	18-60 y	Questionnaire	perception in air quality, knowledge, health risk concern
44	Qian	2016	2015	China	Asia	Ningbo city, China	randomly sampled from an urban and a rural counties	1604	0.4059	14-65 y	In-person interview	knowledge, perception in air quality, behavior, attitude
45	Wannalai	2016	-	Thiland	Asia	Bankok, Din Daeng and Rat Burana District	Policemen	223	1	Adult	Questionnaire	knowledge, health risk perception, behavior
46	Zhou	2016	-	USA	North America	Not specific	Volunteer	201	0.42	>=18 y	Questionnaire	air pollution perception
47	Carducci	2017	2015-2016	Italy	Europe	5towns (Brescia, Turin, Pisa, Perugia and Lecce)	Parents of MAPEC project (epidemiological study for children)	598	0.292642	>=18 y	Questionnaire	Attitudes, awareness
48	Chakraborty	2017	2012	USA	North America	Greater Houston MSA	Residents	600	0.35	>=18 y	Phone interview	health risk perception
49	Deguen	2017	2014	France	Europe	Lyon metropolitan area	Residents	1000	0.44	>=18 y	Phone interview	perception in air quality
50	Cisneros	2017	2014-2015	USA	North America	2 cities(Modesto and Merced) in San Joaquin Valley, California	Residents	744	0.375	Mean 40 y	Self-administered or online questionnaire	perception in air quality, health risk perception
51	Gany	2017	2012	USA	North America	New York City	Taxi drivers	100	1	>=18 y	In-person interview or phone interview	knowledge, attitude, health risk perception
52	Huang	2017	2013	China	Asia	Beijing, Nanjing, and Guangzhou	Residents	887	0.474	Adult	Self-administered questionnaire	health risk perception, perception in air quality
53	Lin	2017	2014	Singapore	Asia	A university	Undergraduate students	410	0.407	Mean 22.9 y	Online questionnaire	health risk perception, knowledge, behavioral intention
54	Ngo	2017	2011	Kenya	Africa	Mathare	Residents of Mathare or neighboring area	40	0.15	24-58 y	Interview and focus group discussions	perception in air quality, risk perception
55	Pantavou	2017	2010-2011	Greece	Europe	3 monitoring sites in Athens	People passing by or visiting the monitored sites	1699	0.553	All age	In-person interview	perception in air quality
56	Riedel	2017	2009, 2011	Germany	Europe	Nationwide	Nationwide survey	6544	0.518	>=18 y	In-person interviews	perception in air quality
57	Tvinnereim	2017	2015	China	Asia	Chengdu and Xi'an city, China	intercept surveys in various locations	1078	-	Adult	In-person interview	perception of air pollution
58	Xu	2017	2012-2013	China	Asia	Beijing	Residents	47	0.524	18-65 y	In-person interview	knowledge, air quality perception, health risk perception, behavior
59	Yang	2017	2015	China	Asia	Ningbo city, China	randomly selected residents living near the atmospheric monitoring sites	456	0.482	All age	In-person interviews	perception in air quality
60	Borbet	2018	2015	Mexico	South America	Mexico city and state of Mexico	randomly sampled adults	803	0.5	>=18 y	Phone interview	knowledge, awareness, behavioral intention	*
61	Hodgson	2018	-	UK	Europe	Westminster and Islington	the members of running clubs and snowball sampling	14	0.357	Adult	In-person or phone interview	awareness, perception in air quality
62	Huang	2018	2015	China	Asia	(Online)	Chinese social media users aged 18 and older	444	0.266	>=18 y	Online questionnaire	health risk perception, perception in air quality, knowledge, behavior	*
63	Oltra	2018	2014	Spain	Europe	4 Spanish cities: Madrid, Barcelona, Zaragoza, and La Coruña.	Recruited from an online panel (residents of the study areas)	1202	0.492687	Mean 38-41 y for each city	Online questionnaire	behavior, perception in air quality, health risk perception
64	Orru	2018	2015	Estonia	Europe	Nationwide	Residents	1000	0.442	18-75 y	Questionnaire	health risk perception
65	Rajper	2018	2015-2016	China	Asia	13 cities	Students from 54 universities	2048	0.448	>=16 y (94.7% for 16-25 y)	Self-administered questionnaire	awareness, perception in air quality, health risk perception, behavior
66	Chen	2019	2015	China	Asia	28 provinces	Randomly selected household from the selected city-neighborhood	3640	0.47	>=18 y	Questionnaire	health risk perception,
67	Chin	2019	2016-2017	Malaysia	Asia	(targets Urban areas)	Those who responded the online survey	214	0.477	>=18 y	Online questionnaire	perception in air quality, attitudes
68	Li	2019	2014	China	Asia	Tangshan, Hebei province, China	Intercept point sampling method (Recruited at the public spaces (e.g. shopping centers)	444	0.415	Late thirties	In-person interview and self-administered questionnaire	knowledge, attitude
69	Pu	2019	2016-2017	China	Asia	Nationwide	Those who responded.	9744	0.4183	>=14 y	Online questionnaire	health risk perception, attitude	*
70	Saleem	2019	2016	Pakistan	Asia	Lahore	Residents	607	0.466	>=18 y	Self-administered questionnaire	awareness, knowledge, behavior, health risk perception,
71	Wang	2019	2017	China	Asia	Nationwide	Respondents of the online questionnaire survey platform	334	0.485	>=18 y	Online questionnaire	knowledge, health risk perception, intention
72	Yazdanibakhsh	2019	-	Iran	Asia	Isfaran	Residents	400	0.405	>=18 y	Questionnaire	perception of air quality, health risk perception
73	Zhou	2019	2016	China	Asia	Urban and suburban areas of Beijing, Shanghai, and Guanzhou	Residents	517	0.528	14-87 y	Questionnaire	knowledge, health risk perception	*
74	Chang	2020	2019	Malaysia	Asia	Kuala Lumpur	Residents	165	0.461	Adult	Online questionnaire	health risk perception,air quality perception, behavior
75	Huang	2020	2016	China	Asia	Nationwide	Online survey panel	1257	0.545	Mean 32 y	Online questionnaire	health risk perception
76	Jokar	2020	2016-2017	Iran	Asia	Isfaran	Residents	388	0.534	>=15 y	Questionnaire	perception of air pollution
77	Kim	2020	2019	South Korea	Asia	NA	Internet users	412	0.473	All age	Online Questionnaire	health risk perception, knowledge
78	Mirabelli	2020	2016-2018	USA	North America	Online panel members	randomly sampled panel	12396	0.486	>=18 y	Questionnaire	awareness, perception of air quality, behavior
79	Odonkor	2020	2018, 2019	Ghana	Africa	Accre	Residents	1404	0.459	Adult	Questionnaire	knowledge, air pollution awareness, attitudes
80	Valencia	2020	2019	Mexico	South America	Acapulco	Residents of the specific study sites	382	0.579	>=18 y	Questionnaire	perception in air quality, attitude
81	Yang	2020	2016-2017	China	Asia	the haze-stricken provinces of mainland China (e.g. Beijing, Hebei, Hubei, Jiangxi, Hunan, Shanxi)	Residents	1168	0.693	Mean 26.7 y	Online questionnaire	health risk perception, behavior, attitude
82	Zhao	2020	2015-2016	China	Asia	Baoding	adolescent	1034	0.502	11-20 y	Questionnaire	knowledge	*
83	Zhu	2020	2018	China	Asia	Hefei city	schools, residents in communities, and employers in enterprises	500	-	All age	Questionnaire	health risk perception, behavior, knowledge, attitude
84	Maione	2021	2015	7 European countries	Europe	(Austria, Belgium, Germany, Italy, Poland, Sweden and the United Kingdom)	Citizen	16101	0.4869	>=18 y	Questionnaire	air pollution perception
85	Al-Shidi	2021	2020	Oman	Asia	Muscat	Workers at public sector	1289	0.66	>=18 y	Online questionnaire	health risk perception, knowledge, behavior
86	Benney	2021	2018-2020	USA	North America	Utah	Residents	1160	-	>=18 y	Questionnaire	health risk perception,
87	Krishna	2021	2021	India	Asia	not mentioned	Parents	100-120	-	Adult	Online questionnaire	knowledge, attitude and awareness
88	Lou	2022	2020	Multi-continental	Multi-region	Australia, Brazil, China, Ghana, India, Iran, Italy, Norway, South Africa and the USA.	Respondenrts who received quetionnaire	9394	0.509	Mean 32.6 y	Online questionnaire	air pollution perception
89	Lynch	2021	2020	USA	North America	online panel members randomly recruited by mail using probability-based sampling	Online panel	817	0.502	12-17 y	Questionnaire	air pollution perception, health risk perception, behavior
90	Lynch	2021	2015-2018	USA	North America	nationwide (nationwide panel)	Residents	3547	0.505498	12-17 y	Questionnaire	awareness, perception in air quality, behavior, knowledge
91	Ullah	2021	2018-2019	Pakistan	Asia	Khyber Pakhtunkhwa province	Students from several university	4021	0.584	26-30 y	Questionnaire	health risk perception
92	Winter	2021	2018	China	Asia	Shanghai	Workers involving policies	29	-	Adult	In-person interview	perception in air qualty
93	Zhou	2021	2014-2015	China	Asia	Nanjing in the Uangtze River Delta	College students	1922	0.38	18-22 y	Questionnaire	health risk perception
94	Zielonka	2021	2018-2019	Poland	Europe	Warsaw	Pulmonologists and patients with respiratory diseases.	571	0.336	23-95 y	Questionnaire	health risk perception and knowledge
95	Zielonka	2021	-	Poland	Europe	Warsaw	Physicians	146	0.432	26-73 y	Questionnaire	awareness and knowledge

## Sheet: Table S2
First Author (publication year)	Questionnaire
Borbet (2018)	BRFSS	The questionnaire includes questions about individual-level risk factors associated with adult mortality. The 2005 BRFSS added the questions about awareness of air quality (air quality index media alerts) and behaviour (changes in outdoor activities). The authors used a Spanish-translated version of these questions in a survey of respondents in Mexico City to assess the knowledge and awareness of…
Fleury-Bahi (2013)	WHOQOL-BREF	The WHOQOL-BREF contains 26 items, measured using a 5-point Likert scale, with four domains: physical health, psychological health, social relationships, and environmental health.
Huang (2018)	Adapted from the previous study of risk of climate change	The question assessed the risk perception of air pollution using five items with a 6-point Likert score, which were averaged into an index, to examine whether risk perception influences information seeking behaviour. The questions were adapted from a previous study that assessed climate change risk perception [121]. Similarly, information seeking and knowledge were measured using questions adapte…
King (2015)	CCAHS	The question was part of the dimension of perceived stress with a 4-point Likert scale. Confirmatory factor analysis was used to justify the measures [124].
Laws (2015)	Perceived Stress Scale, Multi-Dimensional Health Locus of Control Scale (MHLC)	The Perceived Stress Scale includes 14 items and uses a 5-point Likert scale to measure perceived stress. Seven of 18 items in the MHLC were used to evaluate the health locus of control. The questions asking about beliefs regarding air pollution and health were added.
Pu (2019)	Questionnaire based on psychometric paradigm method	Risk perception included six factors: perceived risk/benefit of air pollution, environmental awareness of protecting air quality, self-assessment of attention and knowledge of air pollution, perceived risks related to air pollution, self-assessment of the extent to which the respondent can avoid the adverse effects of air pollution relying on their own abilities, and trust in the government’s air…
Valentic (2010)	SF-36	It consists of eight dimensions of health (physical functioning, role limitation because of physical problems, role limitation because of emotional problems, social functioning, mental health, vitality and energy, bodily pain, and general health perception) and has been widely used in public health research.
Zhao (2020)	AHRKAAS	It has four dimensions about cognition: cognition of human factors of haze formation, natural factors of haze formation, harmful effects of haze on the human body, and haze-related health protection measures, and was validated in a previous study [128]. Haze-related knowledge was assessed by the total score, ranging from 25–125.
Zhou (2019)	Questionnaire adapted from the studies of nuclear accident and wind power	It adapted from studies focusing on the public’s risk acceptance of nuclear power [129, 130], and evaluates the risk perception regarding haze in using a questionnaire with five dimensions (haze tolerance, political trust, risk perception, cost perception, knowledge of haze) with a 5-point Likert scale.
